# Supplementary material for: High-Quality Assembly and Analysis of the Complete Mitogenomes of German Chamomile (Matricaria recutita) and Roman Chamomile (Chamaemelum nobile)
Source: Genes (Basel). 2024 Feb 26;15(3):301. doi: 10.3390/genes15030301 (PMC10970603; doi:10.3390/genes15030301)
Supplement: Supplementary file 1 [file genes-15-00301-s001.zip]

Archive with 1 entries (1 files):
- genes-2873583-supplementary.xlsx
