# Supplementary material for: High-Quality Assembly and Analysis of the Complete Mitogenomes of German Chamomile (Matricaria recutita) and Roman Chamomile (Chamaemelum nobile)
Source: Genes (Basel). 2024 Feb 26;15(3):301. doi: 10.3390/genes15030301 (PMC10970603; doi:10.3390/genes15030301)
Supplement: Supplementary file 1 [file genes-15-00301-s001.zip › genes-2873583-supplementary.xlsx]

## Sheet: Table S1
Table S1. Gene composition in the mitogenome of Matricaria chamomilla var. recutita
Group of genes	Name of genes
ATP synthase	atp1, atp4, atp6, atp8, atp9
Cytochrome c biogenesis	ccmB, ccmC, ccmFC, ccmFn
Ubichinol cytochrome c reductase	Cob
Cytochrome c oxidase	cox1, cox2, cox3
Maturases	matR
Transport membrane protein	mttB
NADH dehydrogenase	nad1, nad2, nad3, nad4, nad4L, nad5, nad6, nad7, nad9
Large subunit of ribosomal proteins	rpl5, rpl10
Small subunit of ribosomal proteins	rps3, rps4, rps7 ,rps12, rps13, rps19
Subunit of succinate dehydrogenase	sdh4
Ribosomal RNAs	rrn5, rrn18,rrn26
Transfer RNAs	trnQ-UUG,trnT-GGU , trnC-GCA, trnD-GUC, trnE-UUC, trnF-GAA, trnH-GUG, trnK-UUU,
	trnM-CAU, trnI-CAU,trnfM-CAU,trnN-GUU,trnP-UGG, trnS-GCU,trnW-CCA, trnY-GUA

## Sheet: Table S2
Table S2. Gene composition in the mitogenome of Chamaemelum nobile
Group of genes	Cob
ATP synthase	atp1, atp4, atp6, atp8, atp9
Cytochrome c biogenesis	ccmB, ccmC, ccmFC, ccmFn
Ubichinol cytochrome c reductase	Cob
Cytochrome c oxidase	cox1, cox2, cox3
Maturases	matR
Transport membrane protein	mttB
NADH dehydrogenase	nad1, nad2, nad3, nad4, nad4L,nad5, nad6, nad7, nad9
Large subunit of ribosomal proteins	rpl5, rpl10
Small subunit of ribosomal proteins	rps3, rps4, rps12, rps13, rps19
Ribosomal RNAs	rrn5, rrn18,rrn26
Subunit of succinate dehydrogenase	sdh4
Transfer RNAs	trnQ-UUG,trnS-GCU,trnC-GCA,trnD-GUC,trnE-UUC,trnF-GAA,trnH-GUG,trnK-UUU,trnI-CAU,trnM-CAU,trnfM-CAU,
	trnN-GUU,trnP-UGG ,trnW-CCA,trnY-GUA

## Sheet: Table S3
Table S1 Features of two mitogenomes belonging to the chamomile.
Feature	Matricaria chamomilla	Chamaemelum nobile
Genome size (bp)	233503	235178
Number of chromosomes	1	1
GC content (%)	45.11	45.08
Number of introns	12	10
Number of protein genes (native)	32	32

## Sheet: Table S4
Table S5. Microsatellite repeats in the Matricaria chamomilla mitogenome
Type	Structure of Microsatellite Repeats	Size (bp)	Start	End
p5	(CTAGT)3	15	13968	13982
p1	(A)10	10	14540	14549
p1	(T)10	10	16340	16349
p1	(A)10	10	19808	19817
p4	(GCTT)3	12	24187	24198
p4	(CTAT)3	12	24235	24246
p1	(A)10	10	26559	26568
p4	(TCTT)3	12	31913	31924
p1	(G)42	42	33624	33665
p1	(A)20	20	33710	33729
p4	(AATC)3	12	40093	40104
p3	(TAG)4	12	43321	43332
p4	(CGGC)3	12	54532	54543
p4	(TGCT)3	12	60218	60229
p4	(GAAT)3	12	65876	65887
p5	(TAATA)3	15	66064	66078
p3	(AGA)4	12	66892	66903
p1	(A)12	12	68082	68093
p4	(GGCC)3	12	68260	68271
p1	(G)15	15	82014	82028
p2	(AT)5	10	85843	85852
p2	(CT)5	10	91061	91070
p4	(ATAA)3	12	97051	97062
p1	(A)10	10	100697	100706
p4	(GACC)3	12	105251	105262
p1	(T)10	10	114272	114281
p1	(C)11	11	119798	119808
p4	(CATT)3	12	120472	120483
p2	(TC)5	10	122961	122970
p1	(T)10	10	123156	123165
p2	(AG)5	10	135325	135334
p2	(CT)5	10	137542	137551
p1	(T)10	10	142576	142585
p2	(TA)5	10	146019	146028
p4	(GGGC)3	12	149499	149510
p4	(TTAC)3	12	152653	152664
p2	(CT)5	10	160895	160904
p4	(TTTC)3	12	163730	163741
p1	(T)18	18	175047	175064
p4	(TTCA)3	12	175143	175154
p1	(G)10	10	175445	175454
p1	(T)10	10	179209	179218
p1	(A)13	13	180336	180348
p4	(GCAA)3	12	181468	181479
p4	(TTCC)3	12	191125	191136
p1	(A)10	10	195167	195176
p4	(ATTG)3	12	195263	195274
p4	(AAGA)3	12	203435	203446
p3	(GCA)4	12	208865	208876
p1	(C)13	13	210924	210936
p4	(TTTC)3	12	211940	211951
p1	(A)10	10	222294	222303
p4	(TTAA)3	12	222471	222482
p4	(AAGA)3	12	223460	223471
p1	(A)10	10	225941	225950
p4	(TTTC)3	12	229719	229730
p4	(TCGG)3	12	230398	230409

## Sheet: Table S5
Table S4. Microsatellite repeats in the Chamaemelum nobilemitogenome
Type	Structure of Microsatellite Repeats	Size (bp)	Start	End
p4	(GACC)3	12	2682	2693
p2	(TA)5	10	7970	7979
p1	(T)12	12	11759	11770
p1	(C)23	23	17208	17230
p4	(CATT)3	12	17895	17906
p2	(TC)5	10	20393	20402
p5	(GGTTC)3	15	28209	28223
p6	(TTTTTC)3	18	28675	28692
p1	(A)10	10	29782	29791
p2	(AG)5	10	32676	32685
p1	(G)10	10	33328	33337
p1	(A)11	11	34655	34665
p2	(CT)5	10	34911	34920
p1	(T)10	10	39968	39977
p2	(TA)6	12	43422	43433
p1	(T)10	10	43747	43756
p1	(A)12	12	44048	44059
p4	(TTGG)3	12	44467	44478
p4	(GGGC)3	12	46938	46949
p4	(TTAC)4	16	50099	50114
p2	(TA)7	14	57523	57536
p2	(TA)5	10	57563	57572
p2	(CT)5	10	58363	58372
p4	(TTTC)3	12	60639	60650
p4	(ATAA)3	12	61074	61085
p1	(C)10	10	67883	67892
p2	(AT)6	12	68890	68901
p4	(TTCA)3	12	73259	73270
p1	(T)10	10	77866	77875
p1	(A)11	11	78466	78476
p4	(TTCC)3	12	89554	89565
p4	(ATTG)3	12	93723	93734
p4	(CGCC)3	12	95333	95344
p4	(AAGA)3	12	101939	101950
p4	(TTAA)4	16	121062	121077
p1	(A)10	10	121637	121646
p4	(AAGA)3	12	122060	122071
p1	(A)11	11	124522	124532
p1	(T)10	10	128295	128304
p4	(TCGG)4	16	129004	129019
p5	(CTAGT)3	15	146194	146208
p4	(GCTT)3	12	156429	156440
p4	(CTAT)3	12	156477	156488
p1	(A)11	11	158810	158820
p1	(G)42	42	165837	165878
p1	(A)20	20	165923	165942
p4	(AATC)3	12	172280	172291
p1	(T)10	10	180528	180537
p1	(T)10	10	182602	182611
p4	(CGGC)3	12	186772	186783
p1	(T)10	10	191066	191075
p4	(TGCT)3	12	192501	192512
p6	(ATTTTT)3	18	195061	195078
p4	(TTGA)3	12	195939	195950
p5	(TAATA)3	15	198382	198396
p3	(AGA)4	12	199212	199223
p4	(GGCC)3	12	200598	200609
p1	(C)10	10	200861	200870
p2	(AT)5	10	218379	218388
p2	(CT)5	10	223612	223621
p3	(CTT)4	12	226410	226421
p3	(CTT)4	12	226439	226450
p5	(TCCTT)3	15	227263	227277
p5	(GCAAA)3	15	227515	227529
p4	(ATAA)3	12	229622	229633

## Sheet: Table S6
Table S6 Tandem repeats in the Matricaria chamomilla mitogenome.
Start and End Sites of the Tandem Repeats	Period size (bp)	Copy Number	Consensus Size (bp)	Percent Matches	Indels	Score	A	C	G	T	Entropy ((0-2))
15748--15776	14	2.1	14	100	0	58	58	0	34	6	1.25
20051--20090	16	2.6	16	88	4	55	5	30	27	37	1.78
29925--30003	39	2	39	95	0	140	22	27	17	31	1.97
33624--33665	1	42	1	100	0	84	0	0	100	0	0
41869--41899	16	1.9	16	100	0	62	38	12	19	29	1.89
41970--42057	21	4.3	21	78	5	108	10	25	13	51	1.72
41971--42069	21	5	20	78	9	96	11	24	13	51	1.73
59259--59299	20	2	20	86	9	57	21	21	2	53	1.57
91369--91402	18	1.9	17	88	5	50	14	20	29	35	1.93
129893--129922	15	2	15	100	0	60	13	20	33	33	1.91
133268--133321	27	2	27	100	0	108	37	7	3	51	1.48
134942--134986	22	2	22	100	0	90	13	44	8	33	1.75
161553--162081	198	2.7	198	100	0	1058	27	26	23	22	2
185524--185566	18	2.4	18	81	18	54	18	20	25	34	1.96
187172--187215	21	2.1	21	91	0	70	27	20	13	38	1.9
193352--193435	23	4	22	72	20	79	51	11	26	10	1.71
193514--193544	16	1.9	16	100	0	62	29	19	12	38	1.89
199076--199144	31	2.2	32	94	2	122	36	20	18	24	1.95
201780--201819	21	1.9	21	89	0	62	30	2	30	37	1.71
205610--205650	18	2.3	18	100	0	82	26	12	14	46	1.8
216383--216438	28	2	28	100	0	112	21	21	7	50	1.72
224871--224918	21	2.3	21	100	0	96	14	31	4	50	1.62
224909--224948	9	4.1	9	82	17	53	12	30	2	55	1.5
224888--224948	30	2	30	93	6	106	13	31	3	52	1.56
224907--224961	21	2.6	21	94	5	94	14	29	3	52	1.58
225675--225706	16	2	16	100	0	64	12	6	25	56	1.59
226973--227008	18	2.1	18	89	5	56	13	30	13	41	1.84
226973--227008	18	2.1	18	89	5	56	13	30	13	41	1.84

## Sheet: Table S7
Table S7 Tandem repeats in the Chamaemelum nobile mitogenome.
Start and End Sites of the Tandem Repeats	Period size (bp)	Copy Number	Consensus Size (bp)	Percent Matches	Indels	Score	A	C	G	T	Entropy ((0-2))
78982--79052	35	2	35	97	0	133	26	11	32	29	1.91
83934--83976	18	2.4	18	81	18	54	18	20	25	34	1.96
85593--85636	21	2.1	21	91	0	70	27	20	13	38	1.9
91764--91862	21	5	20	76	13	89	51	13	24	11	1.73
91778--91862	21	4.2	20	79	8	109	51	12	24	10	1.71
91934--91964	16	1.9	16	100	0	62	29	19	12	38	1.89
93490--93532	21	2	21	100	0	86	16	9	27	46	1.77
97543--97611	31	2.2	31	97	0	129	36	20	18	24	1.95
99303--99357	27	2	27	92	0	92	50	7	36	5	1.53
100269--100308	21	1.9	21	89	0	62	30	2	30	37	1.71
104119--104159	18	2.3	18	100	0	82	26	12	14	46	1.8
114895--114951	28	2	28	100	0	114	21	22	7	49	1.73
123471--123534	21	3	21	91	8	112	14	31	4	50	1.63
124245--124292	24	2	24	100	0	96	8	8	29	54	1.6
125556--125591	18	2.1	18	89	5	56	13	30	13	41	1.84
133064--133106	20	2.2	20	100	0	86	16	18	27	37	1.92
133072--133115	20	2.4	18	85	14	56	13	22	27	36	1.92
152149--152186	19	2	19	100	0	76	31	21	26	21	1.98
162134--162212	39	2	39	95	0	140	22	27	17	31	1.97
165837--165878	1	42	1	100	0	84	0	0	100	0	0
168464--168531	31	2.2	31	97	0	127	25	19	19	36	1.94
174008--174038	16	1.9	16	100	0	62	38	12	19	29	1.89
174112--174201	21	4.3	21	78	0	108	10	24	13	52	1.71
191898--191944	23	2	23	100	0	94	29	23	17	29	1.97
195054--195104	7	7.8	6	89	10	66	15	1	3	78	0.99
195050--195105	20	2.9	21	84	12	75	14	1	7	76	1.07
195050--195105	13	4.3	13	84	13	71	14	1	7	76	1.07
213747--213794	24	2	24	100	0	96	29	33	16	20	1.95
214268--214321	25	2.2	25	100	0	108	44	14	25	14	1.84
223921--223954	18	1.9	17	88	5	50	14	20	29	35	1.93
226679--226742	26	2.2	29	86	13	89	34	7	31	26	1.85

## Sheet: Table S8
Table S9 Dispersed repeats in the Matricaria chamomilla mitogenome.
The repeat length of the first part	The starting site of the first part	Matching direction	The repeat length of the second part	The starting site of the second part	interval distance of repeats	E-value
331	161552	F	331	161750	0	8.01e-190
281	36350	P	281	198772	-1	8.56e-157
266	41342	P	266	193802	-1	8.7e-148
253	36378	P	253	198772	0	7.32e-143
241	43702	P	241	191471	-3	7.64e-128
219	58258	P	219	148300	-1	1.42e-119
227	42276	P	227	192906	-3	1.71e-119
198	42727	P	198	192485	0	9.5e-110
189	41419	P	189	193802	0	2.49e-104
193	31218	P	193	203949	-2	1.62e-101
182	30990	P	182	204189	-3	1.09e-92
177	53998	P	177	102087	-2	5.86e-92
168	43161	P	168	192080	0	1.1e-91
175	43489	P	175	191749	-3	1.58e-88
175	43528	P	175	191710	-3	1.58e-88
161	43332	P	161	191921	0	1.79e-87
172	36018	P	172	199245	-3	9.63e-87
159	42116	P	159	193132	0	2.87e-86
157	37627	P	157	197610	-1	2.16e-82
153	34962	F	153	200489	-1	5.4e-80
148	37636	P	148	197610	0	1.2e-79
149	32980	P	149	202243	-1	1.35e-77
152	31020	P	152	204189	-2	4.86e-77
142	42923	P	142	192344	0	4.93e-76
150	41813	P	150	193449	-2	7.57e-76
152	42366	P	152	192891	-3	7.29e-75
147	43517	P	147	191749	-2	4.65e-74
147	43796	P	147	191471	-2	4.65e-74
137	31035	P	137	204189	0	5.05e-73
141	33210	P	141	202022	-1	8.35e-73
133	161552	F	133	161948	0	1.29e-70
143	37872	P	143	197379	-3	1.59e-69
139	35132	F	139	200661	-2	2.73e-69
141	40355	P	141	194883	-3	2.44e-68
128	116685	P	128	142962	0	1.32e-67
127	31284	P	127	203949	0	5.3e-67
124	42602	P	124	192683	0	3.39e-65
119	43946	P	119	191350	0	3.47e-62
118	38930	P	118	196354	0	1.39e-61
116	117992	P	116	198743	0	2.22e-60
123	40407	P	123	194849	-2	9.16e-60
111	53726	P	111	102425	0	2.28e-57
106	36746	P	106	198551	0	2.33e-54
105	33989	P	105	201310	0	9.32e-54
103	36852	P	103	198450	0	1.49e-52
106	42412	P	106	192891	-1	7.41e-52
102	67014	F	102	214198	-1	1.83e-49
109	35531	F	109	201082	-3	2.06e-49
106	35541	F	106	201092	-3	1.21e-47
97	36093	P	97	199245	-1	1.78e-46
99	37916	P	99	197379	-2	1.67e-45
91	43071	P	91	192248	0	2.5e-45
90	67026	F	90	214210	0	1e-44
94	75634	F	94	87360	-1	1.1e-44
88	34708	F	88	200239	0	1.6e-43
88	35912	P	88	199435	0	1.6e-43
99	38279	P	99	197018	-3	1.62e-43
92	39552	P	92	195732	-1	1.73e-43
92	40651	P	92	194638	-1	1.73e-43
87	36544	F	87	117992	0	6.4e-43
90	34247	P	90	201077	-1	2.7e-42
90	54085	P	90	102087	-1	2.7e-42
96	7907	F	96	57874	-3	9.42e-42
85	32299	P	85	202983	0	1.02e-41
95	34266	P	95	35502	-3	3.65e-41
95	34591	P	95	35210	-3	3.65e-41
84	39962	P	84	195320	0	4.1e-41
83	67259	F	83	214431	0	1.64e-40
90	38288	P	90	197018	-2	3.61e-40
82	32655	P	82	202633	0	6.56e-40
92	34603	P	92	35201	-3	2.12e-39
80	42034	P	80	193292	0	1.05e-38
79	31746	P	79	203539	0	4.2e-38
81	41230	P	81	194099	-1	6.37e-37
80	38379	P	80	196938	-1	2.52e-36
85	34247	P	85	35531	-3	2.73e-35
72	37174	P	72	198153	0	6.88e-34
72	75656	F	72	87382	0	6.88e-34
71	34266	P	71	201077	0	2.75e-33
78	41630	P	78	193704	-2	4.54e-33
77	40526	P	77	194775	-2	1.77e-32
80	34579	P	80	35237	-3	2.33e-32
80	129295	F	80	168359	-3	2.33e-32
72	9210	P	72	75529	-1	1.49e-31
68	37108	P	68	198222	0	1.76e-31
68	39802	P	68	195501	0	1.76e-31
67	38311	P	67	197018	0	7.04e-31
66	37332	P	66	197997	0	2.82e-30
69	35202	F	69	200731	-1	9.11e-30
65	39423	P	65	195894	0	1.13e-29
72	43631	P	72	191710	-2	1.58e-29
66	7937	F	66	57904	-1	5.58e-28
66	42537	P	66	192808	-1	5.58e-28
62	32044	P	62	203254	0	7.21e-28
62	37787	P	62	197548	0	7.21e-28
69	41735	P	69	193607	-2	9.29e-28
72	40855	P	72	194453	-3	1.11e-27
71	114610	P	71	215278	-3	4.24e-27
64	43879	P	64	191471	-1	8.65e-27
64	76556	P	64	156279	-1	8.65e-27
64	129314	F	64	219446	-1	8.65e-27
60	54115	P	60	102087	0	1.15e-26
67	41971	P	67	193370	-2	1.4e-26
70	37423	P	70	197902	-3	1.63e-26
63	129312	F	63	168376	-1	3.41e-26
59	8111	F	59	97708	0	4.61e-26
59	34798	F	59	200328	0	4.61e-26
69	34625	P	69	200731	-3	6.23e-26
69	40047	P	69	195253	-3	6.23e-26
62	34435	P	62	35370	-1	1.34e-25
58	7945	F	58	57912	0	1.85e-25
58	35213	F	58	200742	0	1.85e-25
58	54181	P	58	102024	0	1.85e-25
65	34897	F	65	200425	-2	2.11e-25
68	37433	P	68	197894	-3	2.38e-25
57	33377	P	57	201937	0	7.38e-25
57	114624	P	57	215278	0	7.38e-25
67	39896	P	67	195404	-3	9.11e-25
55	129323	F	55	219455	0	1.18e-23
65	34318	P	65	35480	-3	1.33e-23
65	40135	P	65	195169	-3	1.33e-23
58	31833	P	58	203470	-1	3.21e-23
58	168381	F	58	219449	-1	3.21e-23
54	36136	P	54	199245	0	4.73e-23
64	52650	F	64	208232	-3	5.07e-23
57	34905	F	57	200433	-1	1.26e-22
53	31689	P	53	203623	0	1.89e-22
53	32926	P	53	202390	0	1.89e-22
53	35858	P	53	199525	0	1.89e-22
56	33886	P	56	201466	-1	4.96e-22
56	40547	P	56	194775	-1	4.96e-22
52	16065	P	52	129245	0	7.56e-22
52	36694	P	52	198656	0	7.56e-22
58	40926	P	58	194393	-2	2.75e-21
61	126413	P	61	146855	-3	2.8e-21
51	32221	P	51	203092	0	3.02e-21
51	40065	P	51	195253	0	3.02e-21
51	40876	P	51	194453	0	3.02e-21
57	35473	F	57	201022	-2	1.06e-20
57	39165	P	57	196172	-2	1.06e-20
50	34333	P	50	201029	0	1.21e-20
50	34578	P	50	200796	0	1.21e-20
50	36644	P	50	198709	0	1.21e-20
50	36989	P	50	198359	0	1.21e-20
59	7885	F	59	57852	-3	4.05e-20
49	34443	P	49	200930	0	4.84e-20
49	34496	P	49	35324	0	4.84e-20
49	73658	F	49	150092	0	4.84e-20
52	9386	P	52	75379	-1	1.18e-19
52	32568	P	52	202752	-1	1.18e-19
58	8021	F	58	57984	-3	1.54e-19
58	38752	P	58	196596	-3	1.54e-19
58	75729	F	58	87456	-3	1.54e-19
48	33730	P	48	201629	0	1.94e-19
48	128623	P	48	151494	0	1.94e-19
51	8776	F	51	129348	-1	4.63e-19
51	33447	P	51	201869	-1	4.63e-19
47	38658	P	47	196697	0	7.74e-19
47	39361	P	47	195977	0	7.74e-19
50	34333	P	50	35480	-1	1.81e-18
46	33163	P	46	202163	0	3.1e-18
49	35375	F	49	200930	-1	7.11e-18
49	39072	P	49	196270	-1	7.11e-18
49	65305	F	49	161702	-1	7.11e-18
49	65305	F	49	161900	-1	7.11e-18
55	146938	P	55	162556	-3	8.37e-18
45	31532	P	45	203777	0	1.24e-17
45	34499	P	45	200882	0	1.24e-17
45	35325	F	45	200882	0	1.24e-17
45	41266	P	45	194099	0	1.24e-17
44	35739	P	44	199653	0	4.95e-17
44	39722	P	44	195606	0	4.95e-17
53	37406	P	53	197936	-3	1.2e-16
43	31619	P	43	203701	0	1.98e-16
43	31933	P	43	203383	0	1.98e-16
43	32133	P	43	203184	0	1.98e-16
43	33941	P	43	201426	0	1.98e-16
43	34454	P	43	35370	0	1.98e-16
43	53956	P	43	102262	0	1.98e-16
43	144130	P	43	215356	0	1.98e-16
43	148655	P	43	196345	0	1.98e-16
46	71545	P	46	160741	-1	4.27e-16
46	157019	P	46	162745	-1	4.27e-16
52	10622	P	52	128383	-3	4.51e-16
52	10636	P	52	128369	-3	4.51e-16
52	34185	P	52	35626	-3	4.51e-16
52	34876	F	52	200404	-3	4.51e-16
49	36296	P	49	199063	-2	5.12e-16
42	33623	R	42	33623	0	7.93e-16
42	39232	P	42	196123	0	7.93e-16
42	112702	F	42	132113	0	7.93e-16
42	114681	P	42	215238	0	7.93e-16
45	38021	P	45	197328	-1	1.67e-15
41	7643	F	41	57603	0	3.17e-15
41	33623	R	41	33623	0	3.17e-15
41	33623	F	41	33624	0	3.17e-15
41	33624	R	41	33624	0	3.17e-15
41	33788	P	41	201577	0	3.17e-15
41	37246	P	41	198114	0	3.17e-15
41	43902	P	41	191471	0	3.17e-15
44	41664	P	44	193704	-1	6.54e-15
40	9602	P	40	75195	0	1.27e-14
40	26062	P	40	148510	0	1.27e-14
40	33623	R	40	33623	0	1.27e-14
40	33623	F	40	33625	0	1.27e-14
40	33625	R	40	33625	0	1.27e-14
40	40767	P	40	194574	0	1.27e-14
40	40818	P	40	194517	0	1.27e-14
49	35268	F	49	200796	-3	2.41e-14
46	52668	F	46	208250	-2	2.88e-14
39	33623	R	39	33623	0	5.07e-14
39	33623	F	39	33626	0	5.07e-14
39	33626	R	39	33626	0	5.07e-14
39	34101	P	39	201267	0	5.07e-14
39	36206	P	39	199194	0	5.07e-14
39	38833	P	39	196535	0	5.07e-14
39	41034	P	39	194304	0	5.07e-14
39	161645	F	39	232785	0	5.07e-14
39	161843	F	39	232785	0	5.07e-14
39	162041	F	39	232785	0	5.07e-14
48	7735	F	48	57698	-3	9.04e-14
38	14367	P	38	119531	0	2.03e-13
38	32619	P	38	202712	0	2.03e-13
38	33623	R	38	33623	0	2.03e-13
38	33623	F	38	33627	0	2.03e-13
38	33627	R	38	33627	0	2.03e-13
38	38470	P	38	196889	0	2.03e-13
38	40705	P	38	194638	0	2.03e-13
38	70292	P	38	72279	0	2.03e-13
38	76479	P	38	156384	0	2.03e-13
41	7846	F	41	57814	-1	3.9e-13
41	31458	P	41	203852	-1	3.9e-13
41	172108	P	41	229609	-1	3.9e-13
37	9443	P	37	75340	0	8.12e-13
37	32782	P	37	202553	0	8.12e-13
37	33623	R	37	33623	0	8.12e-13
37	33623	F	37	33628	0	8.12e-13
37	33628	R	37	33628	0	8.12e-13
37	39664	P	37	195674	0	8.12e-13
37	43666	P	37	191710	0	8.12e-13
37	66811	P	37	98461	0	8.12e-13
37	87105	F	37	106186	0	8.12e-13
36	32447	P	36	202885	0	3.25e-12
36	33623	R	36	33623	0	3.25e-12
36	33623	F	36	33629	0	3.25e-12
36	33629	R	36	33629	0	3.25e-12
36	37289	P	36	198078	0	3.25e-12
39	40250	P	39	195075	-1	5.94e-12
42	19774	F	42	163844	-2	6.14e-12
35	31427	P	35	203891	0	1.3e-11
35	32515	P	35	202819	0	1.3e-11
35	33623	R	35	33623	0	1.3e-11
35	33623	F	35	33630	0	1.3e-11
35	33630	R	35	33630	0	1.3e-11
35	66852	P	35	98425	0	1.3e-11
35	146958	P	35	162556	0	1.3e-11
35	169182	P	35	175289	0	1.3e-11
44	27449	P	44	57877	-3	1.77e-11
38	39763	P	38	195569	-1	2.31e-11
41	34196	P	41	35626	-2	2.34e-11
41	38554	P	41	196811	-2	2.34e-11
34	33623	R	34	33623	0	5.2e-11
34	33623	F	34	33631	0	5.2e-11
34	33631	R	34	33631	0	5.2e-11
34	35081	F	34	200608	0	5.2e-11
34	39014	F	34	148655	0	5.2e-11
34	39518	P	34	195825	0	5.2e-11
34	42004	P	34	193370	0	5.2e-11
34	137542	P	34	137542	0	5.2e-11
43	15043	P	43	57601	-3	6.6e-11
43	56810	P	43	119138	-3	6.6e-11
43	224870	F	43	224921	-3	6.6e-11
40	29924	F	40	29963	-2	8.9e-11
40	163761	F	40	169163	-2	8.9e-11
37	67155	F	37	214339	-1	9.01e-11
33	33623	R	33	33623	0	2.08e-10
33	33623	F	33	33632	0	2.08e-10
33	33632	R	33	33632	0	2.08e-10
33	33909	P	33	201466	0	2.08e-10
33	34929	F	33	200457	0	2.08e-10
33	35796	P	33	199607	0	2.08e-10
33	37460	P	33	197902	0	2.08e-10
33	87168	P	33	220041	0	2.08e-10
42	14625	F	42	137908	-3	2.46e-10
32	32397	P	32	202936	0	8.31e-10
32	33128	P	32	202213	0	8.31e-10
32	33623	R	32	33623	0	8.31e-10
32	33623	F	32	33633	0	8.31e-10
32	33633	R	32	33633	0	8.31e-10
41	7643	P	41	15043	-3	9.13e-10
41	35668	F	41	201215	-3	9.13e-10
35	34660	P	35	35201	-1	1.36e-09
35	71415	F	35	118134	-1	1.36e-09
31	33623	R	31	33623	0	3.33e-09
31	33623	F	31	33634	0	3.33e-09
31	33634	R	31	33634	0	3.33e-09
31	34386	P	31	35447	0	3.33e-09
31	40216	P	31	195118	0	3.33e-09
31	40499	P	31	194849	0	3.33e-09
31	41704	P	31	193675	0	3.33e-09
37	52699	F	37	208281	-2	4.87e-09
34	76517	P	34	156349	-1	5.3e-09
39	52768	F	39	208345	-3	1.25e-08
30	8797	F	30	129369	0	1.33e-08
30	20590	P	30	130227	0	1.33e-08
30	31981	P	30	203353	0	1.33e-08
30	33623	R	30	33623	0	1.33e-08
30	33623	F	30	33635	0	1.33e-08
30	33635	R	30	33635	0	1.33e-08
30	34138	P	30	201240	0	1.33e-08
30	38899	P	30	196474	0	1.33e-08
30	39272	P	30	196094	0	1.33e-08
30	66780	P	30	98502	0	1.33e-08
30	71561	P	30	160741	0	1.33e-08
36	3077	F	36	207909	-2	1.84e-08
36	37074	P	36	198289	-2	1.84e-08
36	40164	P	36	195169	-2	1.84e-08
36	52562	F	36	208150	-2	1.84e-08
38	215034	P	38	221303	-3	4.62e-08
35	10653	P	35	128369	-2	6.96e-08
35	32015	P	35	203315	-2	6.96e-08
35	37570	P	35	197789	-2	6.96e-08
32	39190	P	32	196172	-1	7.98e-08
32	71375	F	32	136059	-1	7.98e-08
37	40974	P	37	194366	-3	1.7e-07
34	34660	P	34	200731	-2	2.62e-07
34	36274	P	34	199132	-2	2.62e-07
34	44184	F	34	225638	-2	2.62e-07
34	56791	P	34	119166	-2	2.62e-07
34	71178	P	34	116250	-2	2.62e-07
31	7814	F	31	57779	-1	3.09e-07
31	32879	P	31	202460	-1	3.09e-07
31	33623	F	31	33636	-1	3.09e-07
31	33634	R	31	33636	-1	3.09e-07
36	40313	P	36	195035	-3	6.26e-07
33	9923	F	33	196591	-2	9.88e-07
33	40602	P	33	194742	-2	9.88e-07
33	56820	P	33	119138	-2	9.88e-07
30	8776	F	30	219480	-1	1.2e-06
30	9181	P	30	75598	-1	1.2e-06
30	31905	P	30	203423	-1	1.2e-06
30	32747	P	30	202594	-1	1.2e-06
30	33350	P	30	201990	-1	1.2e-06
30	33622	R	30	33623	-1	1.2e-06
30	33623	F	30	33637	-1	1.2e-06
30	33635	R	30	33637	-1	1.2e-06
30	34542	P	30	35296	-1	1.2e-06
30	35829	P	30	199579	-1	1.2e-06
30	37814	P	30	174159	-1	1.2e-06
30	38592	P	30	196783	-1	1.2e-06
30	71339	F	30	136029	-1	1.2e-06
30	113373	P	30	139804	-1	1.2e-06
30	174158	F	30	197552	-1	1.2e-06
35	25644	P	35	220014	-3	2.3e-06
35	37578	P	35	197781	-3	2.3e-06
35	73352	P	35	134235	-3	2.3e-06
32	7675	F	32	57636	-2	3.71e-06
32	33623	F	32	33638	-2	3.71e-06
32	33633	R	32	33638	-2	3.71e-06
32	40988	P	32	194357	-2	3.71e-06
32	106435	F	32	119172	-2	3.71e-06
32	116275	F	32	167721	-2	3.71e-06
34	8776	F	34	168412	-3	8.39e-06
34	9920	P	34	10687	-3	8.39e-06
34	35290	F	34	200818	-3	8.39e-06
34	72980	F	34	149031	-3	8.39e-06
34	147047	F	34	162506	-3	8.39e-06
31	9281	P	31	75501	-2	1.39e-05
31	33623	F	31	33639	-2	1.39e-05
31	38434	P	31	196932	-2	1.39e-05
31	38566	P	31	196809	-2	1.39e-05
31	41090	P	31	194257	-2	1.39e-05
31	58182	P	31	182936	-2	1.39e-05
31	159004	P	31	186958	-2	1.39e-05
31	213071	P	31	232167	-2	1.39e-05
33	38070	P	33	197291	-3	3.06e-05
33	38107	P	33	197254	-3	3.06e-05
33	74264	P	33	197524	-3	3.06e-05
33	81661	P	33	180784	-3	3.06e-05
33	98125	F	33	129307	-3	3.06e-05
33	98125	F	33	168371	-3	3.06e-05
33	146922	P	33	162594	-3	3.06e-05
33	224910	F	33	224931	-3	3.06e-05
30	15056	P	30	57601	-2	5.21e-05
30	27506	P	30	57834	-2	5.21e-05
30	31502	P	30	203821	-2	5.21e-05
30	33623	F	30	33640	-2	5.21e-05
30	33702	R	30	33702	-2	5.21e-05
30	33826	P	30	201549	-2	5.21e-05
30	34208	P	30	35625	-2	5.21e-05
30	34549	P	30	200844	-2	5.21e-05
30	35502	F	30	201051	-2	5.21e-05
30	35679	F	30	201226	-2	5.21e-05
30	36249	P	30	199162	-2	5.21e-05
30	38620	P	30	196756	-2	5.21e-05
30	39093	P	30	196268	-2	5.21e-05
30	40193	P	30	195143	-2	5.21e-05
30	40575	P	30	194773	-2	5.21e-05
30	42000	F	30	42021	-2	5.21e-05
30	52601	F	30	208184	-2	5.21e-05
30	52783	F	30	208360	-2	5.21e-05
30	75760	F	30	87487	-2	5.21e-05
30	76592	P	30	156277	-2	5.21e-05
30	76724	P	30	156162	-2	5.21e-05
30	142578	P	30	144309	-2	5.21e-05
30	216382	F	30	216410	-2	5.21e-05
31	9312	P	31	75471	-3	0.000404
31	15430	P	31	74740	-3	0.000404
31	56791	P	31	106432	-3	0.000404
31	58238	P	31	182899	-3	0.000404
31	67121	F	31	214306	-3	0.000404
31	76525	P	31	156344	-3	0.000404
31	107221	F	31	177021	-3	0.000404
31	224887	F	31	224917	-3	0.000404
30	9927	P	30	38781	-3	0.00146
30	14115	F	30	72180	-3	0.00146
30	14549	F	30	72675	-3	0.00146
30	32023	P	30	203312	-3	0.00146
30	33623	F	30	33641	-3	0.00146
30	36306	P	30	199103	-3	0.00146
30	39937	P	30	195400	-3	0.00146
30	42027	P	30	193372	-3	0.00146
30	52621	F	30	208202	-3	0.00146
30	57978	P	30	213452	-3	0.00146
30	67184	F	30	214367	-3	0.00146
30	74032	P	30	163945	-3	0.00146
30	75782	F	30	87510	-3	0.00146
30	94786	F	30	139547	-3	0.00146
30	98166	F	30	129350	-3	0.00146
30	133267	F	30	133294	-3	0.00146
30	179554	P	30	222252	-3	0.00146
30	184389	P	30	196635	-3	0.00146
30	216234	F	30	218031	-3	0.00146
30	224870	F	30	224891	-3	0.00146

## Sheet: Table S9
Table S8 Dispersed repeats in the Chamaemelum nobile mitogenome.
The repeat length of the first part	The starting site of the first part	Matching direction	The repeat length of the second part	The starting site of the second part	interval distance of repeats	E-value
470	141389	P	470	207550	0	1.67e-273
439	139884	F	439	189843	0	7.72e-255
346	112695	F	346	199316	-2	4.07e-193
243	11990	P	243	113749	0	7.79e-137
248	90425	P	248	175289	-3	5.16e-132
231	208016	F	231	219917	0	1.31e-129
228	45730	P	228	190498	0	8.36e-128
214	53688	P	214	208878	0	2.24e-119
200	96165	P	200	169693	-1	3.61e-108
186	95492	P	186	170379	-1	9.02e-100
152	96213	P	152	169693	0	4.77e-82
138	91703	P	138	174135	0	1.28e-73
138	91878	P	138	173955	0	1.28e-73
146	99178	P	146	166791	-2	1.86e-73
137	98183	P	137	167776	0	5.12e-73
143	95853	P	143	170060	-2	1.14e-71
134	98050	P	134	167911	0	3.28e-71
138	140334	F	138	230256	-1	5.3e-71
133	100033	P	133	165943	0	1.31e-70
136	99513	P	136	166460	-1	8.36e-70
129	95363	P	129	170566	0	3.36e-68
128	97903	P	128	168053	0	1.34e-67
132	91568	P	132	174278	-1	2.08e-67
124	91576	P	124	174278	0	3.44e-65
132	93288	P	132	172585	-3	5.31e-63
120	95876	P	120	170060	0	8.8e-63
118	94819	P	118	171117	0	1.41e-61
111	92774	P	111	173113	0	2.31e-57
107	199100	P	107	231024	0	5.91e-55
106	97024	P	106	168940	0	2.36e-54
106	99798	P	106	166201	0	2.36e-54
104	90321	P	104	175536	0	3.78e-53
108	99216	P	108	166791	-1	4.79e-53
103	96923	P	103	169046	0	1.51e-52
102	91422	P	102	174454	0	6.05e-52
105	97543	P	105	168426	-1	2.98e-51
100	90811	P	100	175057	0	9.68e-51
109	92887	P	109	173005	-3	2.09e-49
95	97703	P	95	168280	0	9.91e-48
94	100920	P	94	165058	0	3.97e-47
98	93322	P	98	172585	-1	4.55e-47
100	99032	P	100	166980	-2	4.31e-46
92	91312	P	92	174576	0	6.34e-46
92	93077	P	92	172838	0	6.34e-46
92	94192	P	92	171739	0	6.34e-46
98	98315	P	98	167682	-2	6.63e-45
90	97799	P	90	168191	0	1.02e-44
89	92374	P	89	173525	0	4.06e-44
96	90577	P	96	175289	-2	1.02e-43
97	95750	P	97	170209	-3	2.47e-42
86	66422	F	86	117986	0	2.6e-42
84	93780	P	84	172149	0	4.16e-41
81	95766	P	81	170209	0	2.66e-39
81	99243	P	81	166791	0	2.66e-39
90	26732	F	90	230670	-3	3.22e-38
85	101486	P	85	164500	-2	3.34e-37
77	99717	P	77	166314	0	6.81e-37
76	98614	P	76	167418	0	2.72e-36
75	102486	P	75	163520	0	1.09e-35
74	92055	P	74	173852	0	4.36e-35
84	101060	P	84	164930	-3	1.07e-34
77	93214	P	77	172713	-1	1.57e-34
80	92216	P	80	173688	-2	3.03e-34
72	96626	P	72	169368	0	6.98e-34
71	98692	P	71	167346	0	2.79e-33
70	97245	P	70	168755	0	1.12e-32
72	98762	P	72	167276	-1	1.51e-31
68	93961	P	68	171989	0	1.79e-31
68	96695	P	68	169302	0	1.79e-31
71	101073	P	71	164930	-1	5.94e-31
66	97475	P	66	168534	0	2.86e-30
69	90676	P	69	175220	-1	9.24e-30
65	92309	P	65	173613	0	1.14e-29
65	94354	P	65	171610	0	1.14e-29
68	97321	P	68	168683	-1	3.64e-29
64	97411	P	64	168598	0	4.57e-29
74	102730	P	74	163278	-3	7.63e-29
67	101906	P	67	164097	-1	1.44e-28
62	96022	P	62	169975	0	7.31e-28
62	99403	P	62	166648	0	7.31e-28
62	102044	P	62	163968	0	7.31e-28
61	98773	P	61	167276	0	2.93e-27
67	106765	F	67	184931	-2	1.42e-26
70	26761	F	70	230699	-3	1.65e-26
69	26801	F	69	141028	-3	6.32e-26
69	93713	P	69	172234	-3	6.32e-26
58	91230	P	58	174688	0	1.87e-25
57	99659	P	57	166393	0	7.49e-25
67	93864	P	67	172083	-3	9.24e-25
56	92516	P	56	173416	0	3e-24
56	96109	P	56	169890	0	3e-24
56	96363	P	56	169640	0	3e-24
59	26746	P	59	219792	-1	8.29e-24
59	26773	F	59	66447	-1	8.29e-24
59	26773	F	59	118011	-1	8.29e-24
55	92941	P	55	173005	0	1.2e-23
65	93629	P	65	172322	-3	1.35e-23
57	102566	P	57	163459	-1	1.28e-22
60	26771	F	60	230709	-2	1.86e-22
53	100827	P	53	165191	0	1.92e-22
62	101259	P	62	164747	-3	7.47e-22
52	26704	P	52	148287	0	7.67e-22
52	96435	P	52	169574	0	7.67e-22
52	97129	P	52	168888	0	7.67e-22
52	101181	P	52	164835	0	7.67e-22
55	98974	P	55	167081	-1	1.98e-21
58	95061	P	58	170939	-2	2.79e-21
61	15441	P	61	97262	-3	2.84e-21
51	92245	P	51	173688	0	3.07e-21
51	106781	F	51	184947	0	3.07e-21
54	90223	P	54	175680	-1	7.77e-21
54	102824	P	54	163203	-1	7.77e-21
57	94637	P	57	171352	-2	1.08e-20
57	101849	P	57	164162	-2	1.08e-20
50	96832	P	50	169183	0	1.23e-20
50	97182	P	50	168838	0	1.23e-20
53	93641	P	53	172322	-1	3.05e-20
53	101518	P	53	164500	-1	3.05e-20
59	93405	P	59	172542	-3	4.11e-20
49	47540	F	49	206007	0	4.91e-20
49	94735	P	49	171259	0	4.91e-20
49	99357	P	49	166709	0	4.91e-20
49	102682	P	49	163352	0	4.91e-20
52	99080	P	52	166980	-1	1.2e-19
58	66447	F	58	230711	-3	1.56e-19
58	118011	F	58	230711	-3	1.56e-19
55	95276	P	55	170727	-2	1.6e-19
48	101697	P	48	164324	0	1.96e-19
51	96485	P	51	169526	-1	4.69e-19
47	94437	P	47	171548	0	7.85e-19
47	95162	P	47	170845	0	7.85e-19
47	99133	P	47	166936	0	7.85e-19
56	23860	P	56	44281	-3	2.24e-18
53	15449	F	53	168755	-2	2.38e-18
46	90932	P	46	174988	0	3.14e-18
46	93418	P	46	172542	0	3.14e-18
52	78898	P	52	214147	-2	9.15e-18
48	26082	P	48	48942	-1	2.83e-17
48	26783	F	48	230721	-1	2.83e-17
48	92135	P	48	173800	-1	2.83e-17
44	92730	P	44	173223	0	5.03e-17
44	94066	P	44	171909	0	5.03e-17
43	46094	P	43	94810	0	2.01e-16
43	97346	P	43	168683	0	2.01e-16
43	97658	P	43	168375	0	2.01e-16
43	99914	P	43	166154	0	2.01e-16
43	102226	P	43	163810	0	2.01e-16
52	25823	P	52	142859	-3	4.58e-16
52	25837	P	52	142845	-3	4.58e-16
52	111562	P	52	130805	-3	4.58e-16
42	10186	F	42	29505	0	8.04e-16
42	94583	P	42	171419	0	8.04e-16
42	101864	P	42	164162	0	8.04e-16
42	165836	R	42	165836	0	8.04e-16
48	106724	F	48	135575	-2	1.99e-15
41	96587	P	41	169440	0	3.22e-15
41	165836	R	41	165836	0	3.22e-15
41	165836	F	41	165837	0	3.22e-15
41	165837	R	41	165837	0	3.22e-15
50	44364	P	50	59461	-3	6.49e-15
50	113562	P	50	119870	-3	6.49e-15
47	58212	P	47	203885	-2	7.64e-15
40	90747	P	40	175180	0	1.29e-14
40	93013	P	40	172954	0	1.29e-14
40	100738	P	40	165295	0	1.29e-14
40	165836	R	40	165836	0	1.29e-14
40	165836	F	40	165838	0	1.29e-14
40	165838	R	40	165838	0	1.29e-14
43	101278	P	43	164747	-1	2.59e-14
39	93536	P	39	172437	0	5.15e-14
39	95000	P	39	171020	0	5.15e-14
39	95080	P	39	170939	0	5.15e-14
39	100329	P	39	165703	0	5.15e-14
39	102839	P	39	163203	0	5.15e-14
39	141036	P	39	219750	0	5.15e-14
39	165836	R	39	165836	0	5.15e-14
39	165836	F	39	165839	0	5.15e-14
39	165839	R	39	165839	0	5.15e-14
48	131438	F	48	132913	-3	9.17e-14
42	10902	F	42	225283	-1	1.01e-13
38	79998	F	38	80068	0	2.06e-13
38	93893	P	38	172083	0	2.06e-13
38	165836	R	38	165836	0	2.06e-13
38	165836	F	38	165840	0	2.06e-13
38	165840	R	38	165840	0	2.06e-13
38	202628	P	38	204625	0	2.06e-13
47	141028	F	47	230739	-3	3.44e-13
41	70220	P	41	128191	-1	3.96e-13
41	226538	F	41	232609	-1	3.96e-13
44	102135	P	44	163896	-2	4.28e-13
37	10857	P	37	37172	0	8.24e-13
37	91162	P	37	174770	0	8.24e-13
37	94134	P	37	171851	0	8.24e-13
37	99954	P	37	166118	0	8.24e-13
37	106841	F	37	185011	0	8.24e-13
37	165836	R	37	165836	0	8.24e-13
37	165836	F	37	165841	0	8.24e-13
37	165841	R	37	165841	0	8.24e-13
40	45949	P	40	158312	-1	1.54e-12
36	26094	P	36	48942	0	3.29e-12
36	96551	P	36	169483	0	3.29e-12
36	98377	P	36	167682	0	3.29e-12
36	100698	P	36	165342	0	3.29e-12
36	101572	P	36	164462	0	3.29e-12
36	101811	P	36	164222	0	3.29e-12
36	118039	F	36	141028	0	3.29e-12
36	165836	R	36	165836	0	3.29e-12
36	165836	F	36	165842	0	3.29e-12
36	165842	R	36	165842	0	3.29e-12
45	93475	P	45	172491	-3	4.81e-12
45	100279	P	45	165746	-3	4.81e-12
45	101635	P	45	164391	-3	4.81e-12
42	60759	F	42	151985	-2	6.23e-12
42	95676	P	42	170338	-2	6.23e-12
35	79805	F	35	79845	0	1.32e-11
35	99323	P	35	166756	0	1.32e-11
35	101286	P	35	164747	0	1.32e-11
35	165836	R	35	165836	0	1.32e-11
35	165836	F	35	165843	0	1.32e-11
35	165843	R	35	165843	0	1.32e-11
44	219792	P	44	230699	-3	1.8e-11
38	94029	P	38	171950	-1	2.35e-11
38	97542	F	38	97573	-1	2.35e-11
38	97542	P	38	168463	-1	2.35e-11
41	54503	P	41	59657	-2	2.37e-11
34	34911	P	34	34911	0	5.27e-11
34	46094	F	34	171201	0	5.27e-11
34	92181	P	34	173766	0	5.27e-11
34	92656	P	34	173305	0	5.27e-11
34	94285	P	34	171705	0	5.27e-11
34	98439	P	34	167623	0	5.27e-11
34	165836	R	34	165836	0	5.27e-11
34	165836	F	34	165844	0	5.27e-11
34	165844	R	34	165844	0	5.27e-11
43	15488	P	43	97233	-3	6.7e-11
43	26805	P	43	219750	-3	6.7e-11
43	147283	P	43	189841	-3	6.7e-11
40	78977	F	40	79012	-2	9.03e-11
40	162133	F	40	162172	-2	9.03e-11
37	97574	P	37	168494	-1	9.14e-11
37	168463	F	37	168494	-1	9.14e-11
33	66475	F	33	141028	0	2.11e-10
33	95717	P	33	170307	0	2.11e-10
33	96503	P	33	169526	0	2.11e-10
33	98880	P	33	167196	0	2.11e-10
33	102413	P	33	163637	0	2.11e-10
33	165836	R	33	165836	0	2.11e-10
33	165836	F	33	165845	0	2.11e-10
33	165845	R	33	165845	0	2.11e-10
42	35277	F	42	146865	-3	2.49e-10
42	181603	P	42	199200	-3	2.49e-10
36	26834	F	36	141061	-1	3.56e-10
36	90278	P	36	175642	-1	3.56e-10
32	91531	P	32	174416	0	8.43e-10
32	99480	P	32	166598	0	8.43e-10
32	101648	P	32	164391	0	8.43e-10
32	165836	R	32	165836	0	8.43e-10
32	165836	F	32	165846	0	8.43e-10
32	165846	R	32	165846	0	8.43e-10
41	106374	F	41	135242	-3	9.26e-10
41	131403	F	41	132877	-3	9.26e-10
41	139884	P	41	147283	-3	9.26e-10
41	219748	P	41	230747	-3	9.26e-10
35	15568	F	35	203759	-1	1.38e-09
31	17203	R	31	17203	0	3.37e-09
31	26774	P	31	219792	0	3.37e-09
31	92152	P	31	173800	0	3.37e-09
31	93579	P	31	172403	0	3.37e-09
31	98471	P	31	167596	0	3.37e-09
31	100434	P	31	165613	0	3.37e-09
31	165836	R	31	165836	0	3.37e-09
31	165836	F	31	165847	0	3.37e-09
31	165847	R	31	165847	0	3.37e-09
37	25852	P	37	142845	-2	4.94e-09
34	23862	F	34	202331	-1	5.38e-09
34	94660	P	34	171352	-1	5.38e-09
34	100886	P	34	165153	-1	5.38e-09
39	81304	P	39	190478	-3	1.27e-08
39	101320	P	39	164708	-3	1.27e-08
30	91132	P	30	174808	0	1.35e-08
30	94554	P	30	171459	0	1.35e-08
30	94939	P	30	171086	0	1.35e-08
30	100787	P	30	165255	0	1.35e-08
30	165836	R	30	165836	0	1.35e-08
30	165836	F	30	165848	0	1.35e-08
30	165848	R	30	165848	0	1.35e-08
36	96762	P	36	169268	-2	1.87e-08
33	93181	P	33	172789	-1	2.09e-08
33	100667	P	33	165375	-1	2.09e-08
33	230896	F	33	233783	-1	2.09e-08
35	214261	F	35	214286	-2	7.06e-08
32	44301	P	32	202333	-1	8.1e-08
32	95056	F	32	142140	-1	8.1e-08
32	118043	P	32	219761	-1	8.1e-08
37	60670	F	37	67231	-3	1.73e-07
34	13739	P	34	203522	-2	2.66e-07
31	66448	P	31	219792	-1	3.14e-07
31	98539	P	31	167537	-1	3.14e-07
31	102773	P	31	163278	-1	3.14e-07
31	118012	P	31	219792	-1	3.14e-07
31	165836	F	31	165849	-1	3.14e-07
31	165847	R	31	165849	-1	3.14e-07
36	66479	P	36	219757	-3	6.35e-07
36	101396	P	36	164635	-3	6.35e-07
36	219757	P	36	230743	-3	6.35e-07
36	219815	P	36	230684	-3	6.35e-07
33	111581	P	33	130805	-2	1e-06
30	39969	P	30	41706	-1	1.21e-06
30	91835	P	30	174109	-1	1.21e-06
30	92459	P	30	173498	-1	1.21e-06
30	93666	P	30	172320	-1	1.21e-06
30	95248	P	30	170779	-1	1.21e-06
30	95301	P	30	170727	-1	1.21e-06
30	96080	P	30	169946	-1	1.21e-06
30	101770	P	30	164268	-1	1.21e-06
30	114893	F	30	114921	-1	1.21e-06
30	165835	R	30	165836	-1	1.21e-06
30	165836	F	30	165850	-1	1.21e-06
30	165848	R	30	165850	-1	1.21e-06
35	17207	P	35	165830	-3	2.33e-06
35	31614	P	35	205698	-3	2.33e-06
35	100504	P	35	165540	-3	2.33e-06
35	118579	P	35	157892	-3	2.33e-06
35	123470	F	35	123491	-3	2.33e-06
35	140164	P	35	159712	-3	2.33e-06
35	159712	P	35	190123	-3	2.33e-06
32	17202	P	32	165847	-2	3.76e-06
32	93506	P	32	172473	-2	3.76e-06
32	113580	P	32	119870	-2	3.76e-06
32	165836	F	32	165851	-2	3.76e-06
32	165846	R	32	165851	-2	3.76e-06
32	181621	P	32	199192	-2	3.76e-06
34	17200	C	34	165832	-3	8.52e-06
34	44472	F	34	59410	-3	8.52e-06
34	79498	F	34	79539	-3	8.52e-06
34	114742	F	34	116573	-3	8.52e-06
34	142137	P	34	142910	-3	8.52e-06
31	4698	F	31	75150	-2	1.41e-05
31	15488	F	31	168794	-2	1.41e-05
31	17203	C	31	165836	-2	1.41e-05
31	17203	P	31	165836	-2	1.41e-05
31	17203	C	31	165837	-2	1.41e-05
31	17203	P	31	165837	-2	1.41e-05
31	17203	C	31	165838	-2	1.41e-05
31	17203	C	31	165839	-2	1.41e-05
31	17203	P	31	165839	-2	1.41e-05
31	17203	C	31	165840	-2	1.41e-05
31	17203	P	31	165840	-2	1.41e-05
31	17203	C	31	165841	-2	1.41e-05
31	17203	P	31	165841	-2	1.41e-05
31	17203	C	31	165842	-2	1.41e-05
31	17203	P	31	165842	-2	1.41e-05
31	17203	C	31	165843	-2	1.41e-05
31	17203	P	31	165843	-2	1.41e-05
31	17203	C	31	165844	-2	1.41e-05
31	17203	P	31	165844	-2	1.41e-05
31	17203	C	31	165845	-2	1.41e-05
31	17203	P	31	165845	-2	1.41e-05
31	17203	C	31	165846	-2	1.41e-05
31	17203	P	31	165846	-2	1.41e-05
31	17203	C	31	165847	-2	1.41e-05
31	81312	P	31	190478	-2	1.41e-05
31	81349	P	31	190422	-2	1.41e-05
31	90974	P	31	174960	-2	1.41e-05
31	92686	P	31	173277	-2	1.41e-05
31	101362	P	31	164674	-2	1.41e-05
31	105756	F	31	213739	-2	1.41e-05
31	131413	F	31	132887	-2	1.41e-05
31	165836	F	31	165852	-2	1.41e-05
33	36924	F	33	227351	-3	3.11e-05
33	95998	P	33	206613	-3	3.11e-05
33	102334	P	33	163711	-3	3.11e-05
33	234194	F	33	234461	-3	3.11e-05
30	15504	P	30	97230	-2	5.28e-05
30	17203	P	30	165836	-2	5.28e-05
30	17203	C	30	165848	-2	5.28e-05
30	17204	P	30	165848	-2	5.28e-05
30	37278	F	30	79405	-2	5.28e-05
30	53643	P	30	209129	-2	5.28e-05
30	91781	F	30	91802	-2	5.28e-05
30	91781	P	30	174144	-2	5.28e-05
30	91802	P	30	174165	-2	5.28e-05
30	92586	P	30	173369	-2	5.28e-05
30	93604	P	30	172380	-2	5.28e-05
30	95221	P	30	170807	-2	5.28e-05
30	95385	F	30	110497	-2	5.28e-05
30	99105	P	30	166977	-2	5.28e-05
30	102306	P	30	163740	-2	5.28e-05
30	110497	P	30	170643	-2	5.28e-05
30	140115	P	30	159766	-2	5.28e-05
30	146341	F	30	204526	-2	5.28e-05
30	147251	F	30	214210	-2	5.28e-05
30	147296	P	30	189841	-2	5.28e-05
30	148287	P	30	230664	-2	5.28e-05
30	159766	P	30	190074	-2	5.28e-05
30	165836	F	30	165853	-2	5.28e-05
30	165915	R	30	165915	-2	5.28e-05
30	174144	F	30	174165	-2	5.28e-05
32	13764	F	32	65786	-3	0.000113
32	17202	P	32	165849	-3	0.000113
32	65354	P	32	105496	-3	0.000113
32	131462	F	32	132937	-3	0.000113
32	213558	F	32	213600	-3	0.000113
31	3902	P	31	189032	-3	0.000409
31	16949	P	31	146595	-3	0.000409
31	17203	F	31	17207	-3	0.000409
31	17203	C	31	165849	-3	0.000409
31	17203	C	31	165851	-3	0.000409
31	17207	C	31	165836	-3	0.000409
31	17207	C	31	165837	-3	0.000409
31	17207	C	31	165838	-3	0.000409
31	17207	P	31	165846	-3	0.000409
31	17207	P	31	165847	-3	0.000409
31	98576	P	31	167503	-3	0.000409
31	102628	P	31	163422	-3	0.000409
31	226674	F	31	226705	-3	0.000409
30	13749	P	30	203516	-3	0.00148
30	14824	P	30	227582	-3	0.00148
30	17203	P	30	165835	-3	0.00148
30	17203	C	30	165850	-3	0.00148
30	17203	C	30	165853	-3	0.00148
30	17204	P	30	165853	-3	0.00148
30	17208	C	30	165836	-3	0.00148
30	17208	P	30	165848	-3	0.00148
30	59439	P	30	142193	-3	0.00148
30	60861	P	30	206381	-3	0.00148
30	77689	P	30	120842	-3	0.00148
30	82804	P	30	95100	-3	0.00148
30	95382	F	30	192359	-3	0.00148
30	105686	F	30	213631	-3	0.00148
30	105763	F	30	213770	-3	0.00148
30	142144	P	30	170968	-3	0.00148
30	146789	F	30	205021	-3	0.00148
30	165836	F	30	165854	-3	0.00148
30	170646	P	30	192359	-3	0.00148
30	195061	F	30	195068	-3	1.44e-25

## Sheet: Table S10
Table S10 DNA transfer length, of Matricaria chamomilla organelle genomes.
Start sites of cpgenome	End sites of cpgenome	Start sites of mitogenome	End sites of mitogenome	Length	E-value
64319	65081	164949	164211	738	1.61e-169
98253	99116	198599	197740	859	1.61e-169
133049	133912	197740	198599	859	2.82e-137
132759	133022	38316	38053	263	2.82e-137
99143	99406	38053	38316	263	2.94e-107
78130	78437	114188	114498	310	4.14e-46
133049	133317	37655	37388	267	4.14e-46
98848	99116	37388	37655	267	1.17e-31
7	86	224126	224047	79	5.47e-30
133749	133912	36969	36805	164	5.47e-30
98253	98416	36805	36969	164	5.47e-30
105928	106010	174704	174621	83	5.47e-30
126156	126238	174621	174704	83	1.97e-29
51720	51798	65380	65302	78	9.15e-28
51746	51812	161751	161685	66	9.15e-28
51746	51812	161949	161883	66	7.17e-19
132645	132695	38478	38428	50	7.17e-19
99470	99520	38428	38478	50	4.38e-06
52438	52465	158616	158643	27	4.38e-06

[truncated: 1 more sheets: Table S11]
